# Supplementary material for: Structural Insights Uncover the Specific Phosphoinositide Recognition by the PH1 Domain of Arap3
Source: Int J Mol Sci. 2023 Jan 6;24(2):1125. doi: 10.3390/ijms24021125 (PMC9865853; doi:10.3390/ijms24021125)
Supplement: Supplementary file 1 [file ijms-24-01125-s001.zip]

Archive with 1 entries (1 files):
- ijms-1961438-supplementary.pdf
